# Supplementary material for: Existing evidence on antibiotic resistance exposure and transmission to humans from the environment: a systematic map
Source: Environ Evid. 2022 Mar 12;11:8. doi: 10.1186/s13750-022-00262-2 (PMC8917330; doi:10.1186/s13750-022-00262-2)
Supplement: Supplementary file 2 — Additional file 2. Map 1 supplementary articles. [file 13750_2022_262_MOESM2_ESM.xlsx]

## Sheet: Sheet1
BICH, V. T. N., THANH, L. V., THAI, P. D., VAN PHUONG, T. T., OOMEN, M., DRIESSEN, C., BEUKEN, E., HOANG, T. H., VAN DOORN, H. R., PENDERS, J. & WERTHEIM, H. F. L. 2019. An exploration of the gut and environmental resistome in a community in northern Vietnam in relation to antibiotic use. Antimicrobial Resistance & Infection Control, 8, 194.
BOLUKAOTO, J. Y., KOCK, M. M., STRYDOM, K.-A., MBELLE, N. M. & EHLERS, M. M. 2019. Molecular characteristics and genotypic diversity of enterohaemorrhagic Escherichia coli O157:H7 isolates in Gauteng region, South Africa. Science of the Total Environment, 692, 297-304.
BONNEDAHL, J., DROBNI, P., JOHANSSON, A., HERNANDEZ, J., MELHUS, Å., STEDT, J., OLSEN, B. & DROBNI, M. 2010. Characterization, and comparison, of human clinical and black-headed gull (Larus ridibundus) extended-spectrum β-lactamase-producing bacterial isolates from Kalmar, on the southeast coast of Sweden. Journal of Antimicrobial Chemotherapy (JAC), 65, 1939-1944.
BREATHNACH, A. S., CUBBON, M. D., KARUNAHARAN, R. N., POPE, C. F. & PLANCHE, T. D. 2012. Multidrug-resistant Pseudomonas aeruginosa outbreaks in two hospitals: association with contaminated hospital waste-water systems. Journal of Hospital Infection, 82, 19-24.
CAMPIONI, F., MORATTO BERGAMINI, A. M. & FALCÃO, J. P. 2012. Genetic diversity, virulence genes and antimicrobial resistance of Salmonella Enteritidis isolated from food and humans over a 24-year period in Brazil. Food Microbiology, 32, 254-264.
CASTILLO-ROJAS, G., MAZARI-HIRIART, M., PONCE DE LEON, S., AMIEVA-FERNANDEZ, R. I., AGIS-JUAREZ, R. A., HUEBNER, J. & LOPEZ-VIDAL, Y. 2013. Comparison of Enterococcus faecium and Enterococcus faecalis Strains isolated from water and clinical samples: antimicrobial susceptibility and genetic relationships. PLoS ONE [Electronic Resource], 8, e59491.
CITTERIO, B., PASQUAROLI, S., MANGIATERRA, G., VIGNAROLI, C., SANTE, L. D., LEONI, F., CHIERICHETTI, S., OTTAVIANI, D., ROCCHI, M. & BIAVASCO, F. 2017. Venus clam (Chamelea gallina): a reservoir of multidrug-resistant enterococci. Food Control, 82, 184-189.
CONCEPCION PORRERO, M., HARRISON, E. M., FERNANDEZ-GARAYZABAL, J. F., PATERSON, G. K., DIEZ-GUERRIER, A., HOLMES, M. A. & DOMINGUEZ, L. 2014. Detection of mecC-Methicillin-resistant Staphylococcus aureus isolates in river water: a potential role for water in the environmental dissemination. Environmental Microbiology Reports, 6, 705-8.
DOLEJSKA, M., DUSKOVA, E., RYBARIKOVA, J., JANOSZOWSKA, D., ROUBALOVA, E., DIBDAKOVA, K., MACECKOVA, G., KOHOUTOVA, L., LITERAK, I., SMOLA, J. & CIZEK, A. 2011. Plasmids carrying blaCTX-M-1 and qnr genes in Escherichia coli isolates from an equine clinic and a horseback riding centre. Journal of Antimicrobial Chemotherapy (JAC), 66, 757-764.
EIBACH, D., NAGEL, M., LORENZEN, S., HOGAN, B., BELMAR CAMPOS, C., AEPFELBACHER, M., SARPONG, N. & MAY, J. 2019. Extended-spectrum β-lactamase–producing Enterobacteriaceae among geckos (Hemidactylus brookii) in a Ghanaian hospital. Clinical Microbiology & Infection, 25, 1048-1050.
EKWANZALA, M. D., DEWAR, J. B., KAMIKA, I. & MOMBA, M. N. B. 2018. Systematic review in South Africa reveals antibiotic resistance genes shared between clinical and environmental settings. Infection and drug resistance, 11, 1907-1920.
EL HAFA, H., NAYME, K., EL HAMZAOUI, N., MAROUI, I., SBITI, M., ZEROUALI, K., TIMINOUNI, M. & BELHAJ, A. 2019. Dissemination of carbapenem-resistant Acinetobacter baumannii strains carrying the bla GES, bla NDM and bla OXA23 in Morocco. Germs, 9, 133-141.
ELMADIENA, M., EL HUSSEIN, A. A., MUCKLE, C. A., COLE, L., WILKIE, E., MISTRY, K. & PERETS, A. 2013. Antimicrobial susceptibility and multi-drug resistance of Salmonella enterica subspecies enterica serovars in Sudan. Tropical Animal Health and Production, 45, 1113-1118.
ESTEVE, C., ALCAIDE, E. & GIMÉNEZ, M. 2015. Multidrug-resistant (MDR) Aeromonas recovered from the metropolitan area of Valencia (Spain): diseases spectrum and prevalence in the environment. European Journal of Clinical Microbiology & Infectious Diseases, 34, 137-145.
EZE, E. A., MUSTAPHA, J. K., EZE, C. N. & ENEBE, M. C. 2015. Congruence between the drug resistance pattern of Escherichia coli and Proteus spp. isolated from humans and those from wild animals. African Journal of Microbiology Research, 9, 1928-1934.
EZE, E. A., MUSTAPHA, K. J., NDUBUISI, I. A., NWODO, U. & OKOH, A. 2018. Studies on drug resistance among Klebsiella and Citrobacter spp. isolated from two human groups and wild animals. Jundishapur Journal of Microbiology, 11.
GEORGE, E. A., SANKAR, S., JESUDASAN, M. V., SUDANDIRADOSS, C. & NANDAGOPAL, B. 2015. Molecular characterization of CTX-M type Extended Spectrum Beta Lactamase producing E. coli isolated from humans and the environment. Indian Journal of Medical Microbiology, 33 Suppl, 73-9.
HAN, D., UNNO, T., JANG, J., LIM, K., LEE, S.-N., KO, G., SADOWSKY, M. J. & HUR, H.-G. 2011. The occurrence of virulence traits among high-level aminoglycosides resistant Enterococcus isolates obtained from feces of humans, animals, and birds in South Korea. International Journal of Food Microbiology, 144, 387-392.
HASSELL, J. M., WARD, M. J., MULOI, D., BETTRIDGE, J. M., ROBINSON, T. P., KARIUKI, S., OGENDO, A., KIIRU, J., IMBOMA, T., KANG'ETHE, E. K., OGHREN, E. M., WILLIAMS, N. J., BEGON, M., WOOLHOUSE, M. E. J. & FEVRE, E. M. 2019. Clinically relevant antimicrobial resistance at the wildlife-livestock-human interface in Nairobi: an epidemiological study. The lancet. Planetary Health, 3, e259-e269.
JANATOVA, M., ALBRECHTOVA, K., PETRZELKOVA, K. J., DOLEJSKA, M., PAPOUSEK, I., MASARIKOVA, M., CIZEK, A., TODD, A., SHUTT, K., KALOUSOVA, B., PROFOUSOVA-PSENKOVA, I., MODRY, D. & LITERAK, I. 2014. Antimicrobial-resistant Enterobacteriaceae from humans and wildlife in Dzanga-Sangha Protected Area, Central African Republic. Veterinary Microbiology, 171, 422-31.
JOBBINS, S. E. & ALEXANDER, K. A. 2015. From Whence They Came--Antibiotic-Resistant Escherichia Coli in African Wildlife. Journal of Wildlife Diseases, 51, 811-20.
JØRGENSEN, S. B., SØRAAS, A. V., ARNESEN, L. S., LEEGAARD, T. M., SUNDSFJORD, A. & JENUM, P. A. 2017. A comparison of extended spectrum β-lactamase producing Escherichia coli from clinical, recreational water and wastewater samples associated in time and location. PLoS ONE, 12.
KAR, S. K., PAL, B. B., KHUNTIA, H. K., ACHARY, K. G. & KHUNTIA, C. P. 2015. Emergence and Spread of Tetracycline resistant Vibrio cholerae O1 El Tor variant during 2010 cholera epidemic in the tribal areas of Odisha, India. International Journal of Infectious Diseases, 33, 45-49.
KEELARA VEERAPPA, S. 2013. Molecular Epidemiology of Salmonella Isolated from Pigs Reared in Distinct Swine Production Systems and Humans. 3586138 Ph.D., North Carolina State University.
KEELARA, S. & THAKUR, S. 2014. Dissemination of plasmid-encoded AmpC β-lactamases in antimicrobial resistant Salmonella serotypes originating from humans, pigs and the swine environment. Veterinary Microbiology, 173, 76-83.
KUANG, D., XU, X., MENG, J., YANG, X., JIN, H., SHI, W., PAN, H., LIAO, M., SU, X., SHI, X. & ZHANG, J. 2015. Antimicrobial susceptibility, virulence gene profiles and molecular subtypes of Salmonella Newport isolated from humans and other sources. Infection, Genetics & Evolution, 36, 294-299.
KUANG, D., ZHANG, J., XU, X., SHI, W., CHEN, S., YANG, X., SU, X., SHI, X. & MENG, J. 2018. Emerging high-level ciprofloxacin resistance and molecular basis of resistance in Salmonella enterica from humans, food and animals. International Journal of Food Microbiology, 280, 1-9.
LEPUSCHITZ, S., BARON, S., LARVOR, E., GRANIER, S. A., PRETZER, C., MACH, R. L., FARNLEITNER, A. H., RUPPITSCH, W., PLEININGER, S., INDRA, A. & KIRSCHNER, A. K. T. 2019. Phenotypic and Genotypic Antimicrobial Resistance Traits of Vibrio cholerae Non-O1/Non-O139 Isolated From a Large Austrian Lake Frequently Associated With Cases of Human Infection. Frontiers in Microbiology, 10, 2600.
LI, X., DU, Y., DU, P., DAI, H., FANG, Y., LI, Z., LV, N., ZHU, B., KAN, B. & WANG, D. 2016. SXT/R391 integrative and conjugative elements in Proteus species reveal abundant genetic diversity and multidrug resistance. Scientific Reports, 6, 37372.
LUO, K., SHAO, F., KAMARA, K. N., CHEN, S., ZHANG, R., DUAN, G. & YANG, H. 2018. Molecular characteristics of antimicrobial resistance and virulence determinants of Staphylococcus aureus isolates derived from clinical infection and food. Journal of Clinical Laboratory Analysis, 32, e22456.
LUPINDU, A. M., DALSGAARD, A., MSOFFE, P. L., NGOWI, H. A., MTAMBO, M. M. & OLSEN, J. E. 2015. Transmission of antibiotic-resistant Escherichia coli between cattle, humans and the environment in peri-urban livestock keeping communities in Morogoro, Tanzania. Preventive Veterinary Medicine, 118, 477-82.
MA, Y., LI, M., XU, X., FU, Y., XIONG, Z., ZHANG, L., QU, X., ZHANG, H., WEI, Y., ZHAN, Z., CHEN, Z., BAI, J., LIAO, M. & ZHANG, J. 2018. High-levels of resistance to quinolone and cephalosporin antibiotics in MDR-ACSSuT Salmonella enterica serovar Enteritidis mainly isolated from patients and foods in Shanghai, China. International Journal of Food Microbiology, 286, 190-196.
MARAVIĆ, A., SKOČIBUŠIĆ, M., CVJETAN, S., ŠAMANIĆ, I., FREDOTOVIĆ, Ž. & PUIZINA, J. 2015. Prevalence and diversity of extended-spectrum-β-lactamase-producing Enterobacteriaceae from marine beach waters. Marine Pollution Bulletin, 90, 60-67.
MAROUI, I., BARGUIGUA, A., ABOULKACEM, A., OUARRAK, K., SBITI, M., LOUZI, H., TIMINOUNI, M. & BELHAJ, A. 2016. First report of VIM-2 metallo-beta-lactamases producing Pseudomonas aeruginosa isolates in Morocco. Journal of Infection & Chemotherapy, 22, 127-32.
MATHEWS, E. B., SUNIL, B., PREJIT, N., SUNANDA, C., VINOD, V. K., VERGIS, J., ASHA, K. & SUNITHA, R. 2018. Occurrence and Antibiotic Susceptibility Testing of Vibrio cholerae from District Wayanad, Kerala, India. Proceedings of the Indian National Science Academy Part B Biological Sciences, 88, 673-678.
MIN HYUK, C., MYUNGSOOK, K., SU JIN, J., JUN YONG, C., IN-YONG, L., TAI-SOON, Y., DONGEUN, Y., SEOK HOON, J., KYUNGWON, L., CHOI, M. H., KIM, M., JEONG, S. J., CHOI, J. Y., LEE, I.-Y., YONG, T.-S., YONG, D., JEONG, S. H. & LEE, K. 2019. Risk Factors for Elizabethkingia Acquisition and Clinical Characteristics of Patients, South Korea. Emerging Infectious Diseases, 25, 42-51.
MONTEALEGRE, M. C., ROY, S., BONI, F., HOSSAIN, M. I., NAVAB-DANESHMAND, T., CADUFF, L., FARUQUE, A. S. G., ISLAM, M. A. & JULIAN, T. R. 2018. Risk Factors for Detection, Survival, and Growth of Antibiotic-Resistant and Pathogenic Escherichia coli in Household Soils in Rural Bangladesh. Applied & Environmental Microbiology, 84, 15.
MORE, E., AYATS, T., RYAN, P. G., NAICKER, P. R., KEDDY, K. H., GAGLIO, D., WITTEVEEN, M. & CERDA-CUELLAR, M. 2017. Seabirds (Laridae) as a source of Campylobacter spp., Salmonella spp. and antimicrobial resistance in South Africa. Environmental Microbiology, 19, 4164-4176.
MOSER, K. A., ZHANG, L. X., SPICKNALL, I., BRAYKOV, N. P., LEVY, K., MARRS, C. F., FOXMAN, B., TRUEBA, G., CEVALLOS, W., GOLDSTICK, J., TROSTLE, J. & EISENBERG, J. N. S. 2018. The Role of Mobile Genetic Elements in the Spread of Antimicrobial-Resistant Escherichia coli From Chickens to Humans in Small-Scale Production Poultry Operations in Rural Ecuador. American Journal of Epidemiology, 187, 558…
NADIMPALLI, M., VUTHY, Y., DE LAUZANNE, A., FABRE, L., CRISCUOLO, A., GOUALI, M., BICH-TRAM, H., NAAS, T., PHE, T., BORAND, L., JACOBS, J., KERLÉGUER, A., PIOLA, P., GUILLEMOT, D., LE HELLO, S., DELAROCQUE-ASTAGNEAU, E., HUYNH, B.-T. & GROUP, B. S. 2019. Meat and Fish as Sources of Extended-Spectrum β-Lactamase-Producing Escherichia coli, Cambodia. Emerging Infectious Diseases, 25, 126-131.
NAGSHETTY, K., CHANNAPPA, S. T. & GADDAD, S. M. 2010. Antimicrobial susceptibility of Salmonella Typhi in India. Journal of Infection in Developing Countries, 4, 70-3.
NOREEN, Z., SIDDIQUI, F., JAVED, S., WREN, B. W. & BOKHARI, H. 2019. Transmission of Multidrug Resistant Campylobacter jejuni to Children from Different Sources in Pakistan. Journal of Global Antimicrobial Resistance, 23, 23.
OSMAN, K. M., KAPPELL, A. D., FOX, E. M., ORABI, A. & SAMIR, A. 2019. Prevalence, Pathogenicity, Virulence, Antibiotic Resistance, and Phylogenetic Analysis of Biofilm-Producing Listeria monocytogenes Isolated from Different Ecological Niches in Egypt: Food, Humans, Animals, and Environment. Pathogens, 9, 18.
OTTAVIANI, D., MEDICI, L., TALEVI, G., NAPOLEONI, M., SERRATORE, P., ZAVATTA, E., BIGNAMI, G., MASINI, L., CHIERICHETTI, S., FISICHELLA, S. & LEONI, F. 2018. Molecular characterization and drug susceptibility of non-O1/O139 V. cholerae strains of seafood, environmental and clinical origin, Italy. Food Microbiology, 72, 82-88.
PALUDI, D., VERGARA, A., FESTINO, A. R., DI CICCIO, P., COSTANZO, C., CONTER, M., ZANARDI, E., GHIDINI, S. & IANIERI, A. 2011. Antimicrobial resistance pattern of methicillin-resistant Staphylococcus aureus in the food industry. Journal of Biological Regulators & Homeostatic Agents, 25, 671-7.
PARVATHI, A., VIJAYAN, J., MURALI, G. & CHANDRAN, P. 2011. Comparative virulence genotyping and antimicrobial susceptibility profiling of environmental and clinical Salmonella enterica from Cochin, India. Current Microbiology, 62, 21-6.
PEREZ-ETAYO, L., BERZOSA, M., GONZALEZ, D. & VITAS, A. I. 2018. Prevalence of Integrons and Insertion Sequences in ESBL-Producing E. coli Isolated from Different Sources in Navarra, Spain. International Journal of Environmental Research & Public Health [Electronic Resource], 15, 20.
PORMOHAMMAD, A., NASIRI, M. J. & AZIMI, T. 2019. Prevalence of antibiotic resistance in Escherichia coli strains simultaneously isolated from humans, animals, food, and the environment: a systematic review and meta-analysis. Infection & Drug Resistance, 12, 1181-1197.
PORNSUKAROM, S. 2018. Genomic Characterization of Antimicrobial Resistant <i> Salmonella</i> Serotypes across Human, Animal and Environmental Sources Reveals Genome Relatedness and Interserovar Exchange of Resistance Determinants. 10969880 Ph.D., North Carolina State University.
PUII, L. H., DUTTA, T. K., ROYCHOUDHURY, P., KYLLA, H., CHAKRABORTY, S., MANDAKINI, R., KAWLNI, L., SAMANTA, I., BANDOPADDHAY, S. & SINGH, S. B. 2019. Extended spectrum beta-lactamase producing Shiga-toxin producing-Escherichia coli in piglets, humans and water sources in North East region of India. Letters in Applied Microbiology, 69, 373-378.
PUROHIT, M. R., CHANDRAN, S., SHAH, H., DIWAN, V., TAMHANKAR, A. J. & STALSBY LUNDBORG, C. 2017. Antibiotic Resistance in an Indian Rural Community: A 'One-Health' Observational Study on Commensal Coliform from Humans, Animals, and Water. International Journal of Environmental Research & Public Health [Electronic Resource], 14, 06.
RAHIMI, F. & BOUZARI, M. 2015. Biochemical Fingerprinting of Methicillin-Resistant Staphylococcus aureus Isolated From Sewage and Hospital in Iran. Jundishapur Journal of Microbiology, 8, e19760.
RAO, T. S., GIL, J. P. S., KUMAR, G. V. V. P. S. R. & GHATAK, S. 2011. Multi drug resistance patterns of shiga toxin - producing Escherichia coli (STEC) and non - STEC isolates from meats, RTE meat foods, drinking water and human diarrhoeic samples of Punjab, India. Archives of Clinical Microbiology, 2.
RATHNAYAKE, I. U., HARGREAVES, M. & HUYGENS, F. 2012. Antibiotic resistance and virulence traits in clinical and environmental Enterococcus faecalis and Enterococcus faecium isolates. Systematic & Applied Microbiology, 35, 326-33.
RAUFU, I., BORTOLAIA, V., SVENDSEN, C. A., AMEH, J. A., AMBALI, A. G., AARESTRUP, F. M. & HENDRIKSEN, R. S. 2013. The first attempt of an active integrated laboratory-based Salmonella surveillance programme in the north-eastern region of Nigeria. Journal of Applied Microbiology, 115, 1059-1067.
RUNCHAROEN, C., RAVEN, K. E., REUTER, S., KALLONEN, T., PAKSANONT, S., THAMMACHOTE, J., ANUN, S., BLANE, B., PARKHILL, J., PEACOCK, S. J. & CHANTRATITA, N. 2017. Whole genome sequencing of ESBL-producing Escherichia coli isolated from patients, farm waste and canals in Thailand. Genome Medicine, 9, 81.
SALEEM, R., EJAZ, H., ZAFAR, A., YOUNAS, S. & RATHORE, A. W. 2017. Phenotypic characterization of extended-spectrum-beta-lactamase producing E. coli from healthy individuals, patients, sewage sludge, cattle, chickens and raw meat. Pakistan Journal of Medical Sciences, 33, 886-890.
SAMIE, A. & SHIVAMBU, N. 2011. Molecular detection of methicillin resistance gene (mec A gene) and pathogenic genes among Staphylococcus aureus isolates from clinical and drinking water samples of HIV and AIDS patients in Limpopo Province, South Africa. African Journal of Microbiology Research, 5, 5498-5506.
SHAW, K. S., ROSENBERG GOLDSTEIN, R. E., HE, X., JACOBS, J. M., CRUMP, B. C. & SAPKOTA, A. R. 2014. Antimicrobial susceptibility of Vibrio vulnificus and Vibrio parahaemolyticus recovered from recreational and commercial areas of Chesapeake Bay and Maryland Coastal Bays. PLoS ONE [Electronic Resource], 9, e89616.
SUN, C., CHEN, B., HULTH, A., SCHWARZ, S., JI, X., NILSSON, L. E., MA, S., SUN, Q., BI, Z., WANG, Y., BI, Z., WU, C. & BORJESSON, S. 2019. Genomic analysis of Staphylococcus aureus along a pork production chain and in the community, Shandong Province, China. International Journal of Antimicrobial Agents, 54, 8-15.
SUN, Q., WANG, Y., HULTH, A., XIAO, Y., NILSSON, L. E., LI, X., BI, Z., LIU, Y., YIN, H., LUO, Y., NILSSON, M., SUN, C., ZHU, Y., ZHENG, B., CHEN, B., SUN, P., DING, L., XIA, X., OTTOSON, J., LOFMARK, S., DYAR, O. J., CONSORTIUM, I., BORJESSON, S. & LUNDBORG, C. S. 2018. Study protocol for One Health data collections, analyses and intervention of the Sino-Swedish integrated multisectoral partners…
SZCZEPANSKA, B., ANDRZEJEWSKA, M., SPICA, D. & KLAWE, J. J. 2017. Prevalence and antimicrobial resistance of Campylobacter jejuni and Campylobacter coli isolated from children and environmental sources in urban and suburban areas. BMC Microbiology, 17, 80.
THAPA SHRESTHA, U., ADHIKARI, N., MAHARJAN, R., BANJARA, M. R., RIJAL, K. R., BASNYAT, S. R. & AGRAWAL, V. P. 2015. Multidrug resistant Vibrio cholerae O1 from clinical and environmental samples in Kathmandu city. BMC Infectious Diseases, 15, 104.
TRAN-DINH, A., NEULIER, C., AMARA, M., NEBOT, N., TROCHE, G., BRETON, N., ZUBER, B., CAVELOT, S., PANGON, B., BEDOS, J. P., MERRER, J. & GRIMALDI, D. 2018. Impact of intensive care unit relocation and role of tap water on an outbreak of Pseudomonas aeruginosa expressing OprD-mediated resistance to imipenem. Journal of Hospital Infection, 100, e105-e114.
TSUKAYAMA, P. 2015. Transmission Dynamics of Antibiotic Resistance Genes Between Human-associated and Environmental Microbial Communities. 3724877 Ph.D., Washington University in St. Louis.
TURKI, Y., MEHRI, I., CHERIF, H., NAJJARI, A., BEN AISSA, R., HASSEN, A. & OUZARI, H. 2012. Epidemiology and antibiotic resistance of Salmonella enterica Serovar Kentucky isolates from Tunisia: The new emergent multi-drug resistant serotype. Food Research International, 45, 925-930.
TURKI, Y., OUZARI, H., MEHRI, I., AISSA, R. B. & HASSEN, A. 2012. Biofilm formation, virulence gene and multi-drug resistance in Salmonella Kentucky isolated in Tunisia. (Special Issue: Salmonella in foods: evolution, strategies and challenges.). Food Research International, 45, 940-946.
VARELA, A. R., MANAGEIRO, V., FERREIRA, E., GUIMARAES, M. A., DA COSTA, P. M., CANICA, M. & MANAIA, C. M. 2015. Molecular evidence of the close relatedness of clinical, gull and wastewater isolates of quinolone-resistant Escherichia coli. Journal of Global Antimicrobial Resistance, 3, 286-289.
VITTECOQ, M., LAURENS, C., BRAZIER, L., DURAND, P., ELGUERO, E., ARNAL, A., THOMAS, F., ABERKANE, S., RENAUD, N., PRUGNOLLE, F., SOLASSOL, J., JEAN-PIERRE, H., GODREUIL, S. & RENAUD, F. 2017. VIM-1 carbapenemase-producing Escherichia coli in gulls from southern France. Ecology and Evolution, 7, 1224-1232.
WEINGARTEN, R. A., JOHNSON, R. C., CONLAN, S., RAMSBURG, A. M., DEKKER, J. P., LAU, A. F., KHIL, P., ODOM, R. T., DEMING, C., PARK, M., THOMAS, P. J., HENDERSON, D. K., PALMORE, T. N., SEGRE, J. A., FRANK, K. M. & PR, N. C. S. 2018. Genomic Analysis of Hospital Plumbing Reveals Diverse Reservoir of Bacterial Plasmids Conferring Carbapenem Resistance. Mbio, 9, 16.
YANG, X., KUANG, D., MENG, J., PAN, H., SHEN, J., ZHANG, J., SHI, W., CHEN, Q., SHI, X., XU, X. & ZHANG, J. 2015. Antimicrobial Resistance and Molecular Typing of Salmonella Stanley Isolated from Humans, Foods, and Environment. Foodborne Pathogens & Disease, 12, 945-9.
ZAIDI, M. B., CAMPOS, F. D., ESTRADA-GARCÍA, T., GUTIERREZ, F., LEÓN, M., CHIM, R. & CALVA, J. J. 2012. Burden and Transmission of Zoonotic Foodborne Disease in a Rural Community in Mexico. Clinical Infectious Diseases, 55, 51-60.
