# Supplementary material for: Existing evidence on antibiotic resistance exposure and transmission to humans from the environment: a systematic map
Source: Environ Evid. 2022 Mar 12;11:8. doi: 10.1186/s13750-022-00262-2 (PMC8917330; doi:10.1186/s13750-022-00262-2)
Supplement: Supplementary file 7 — Additional file 7. Extraction sheets. [file 13750_2022_262_MOESM7_ESM.xlsx]

## Sheet: Read me
This file presents the extraction datasets for Map 1 (What research evidence is there about ARB exposure and transmission to humans from the environment?) and Map 2 (What research evidence is there measuring the prevalence of ARB in the environment in the UK?).
Map 1
Column heading	Explanation
Source	How the article was found as part of the searching (e.g. database/grey literature searching, citation chasing).
Citation	Bibliographic citation
Year	The year the study was published. Please see "Date conducted" for details on the data collection period of te study.
Exposure Source Main	Exposure soure main category (water/soil/air/food/animal/other). If more than one exposure sub-category (e.g. multiple different water sources) is reported in the article, these are recorded as separate entries in the data extraction sheet.
Exposure Source Sub-category	Exposure soure sub category (more detail than exposure source main category on the details of the exposure). If more than one exposure sub-category (e.g. multiple different water sources) is reported in the article, these are recorded as separate entries in the data extraction sheet.
Exposure Route	Description of the exposure route (e.g. consumption/ingestion, inhalation, direct contact)
Exposure route assumed?	Did we assume the exposure route when recording it (e.g. one study results in a resistant infection after a road traffic accident - no route of transmission is explicitly stated so our exposure route of "direct contact" with the environment during the accident resulting in a resistant infection is assumed.
Outcome	The human health outcome (e.g. colonisation, infection, mortality, estimated/measured exposure risk).
Species	The bacterial species studied.
Study site	The location of the study site(s) as described by the article.
Date conducted	The date range during which the study was undertaken. Please see "Year" for date the article was published.
Study type	The study design (e.g. cohort study, descriptive study, risk assessment, case control study, systematic review).
Hyperlink	Url, doi or other weblink to article.
Map 2
Source	How the article was found as part of the searching (e.g. database/grey literature searching, citation chasing).
Citation	Bibliographic citation
Year	The year the study was published.
Exposure Source Main	Exposure soure main category (water/soil/air/food/animal/other). If more than one exposure sub-category (e.g. multiple different water sources) is reported in the article, these are recorded as separate entries in the data extraction sheet.
Exposure Source Sub-category	Exposure soure sub category (more detail than exposure source main category on the details of the exposure). If more than one exposure sub-category (e.g. multiple different water sources) is reported in the article, these are recorded as separate entries in the data extraction sheet.
Outcome	Outcomes include: percentage/prevalence/abundance of ARGs/AMR bacteria/intI1/point mutations
Method	What laboratory method is used to assess ARB/ARGs/intI1/point mutations? (e.g. Phenotypic/PCR/qPCR/metagenomic sequencing).
Sample comparison	Does the study undertake multiple sampling (either over time (lonitudinal) or over different regions (site)) to compare samples?
Sampling site(s)	The location of the study site(s) as described by the article.
Species/diversity information	The bacterial species studied.
Study type	The study design (e.g. environmental monitoring, systematic review).
Hyperlink	Url, doi or other weblink to article.

## Sheet: Map 1
Source	Citation	Year	Exposure Source Main	Exposure Source Sub-category	Exposure Source Main	Exposure Source Sub-category	Exposure Source Main	Exposure Source Sub-category	Exposure Source Main	Exposure Source Sub-category	Exposure Source Main	Exposure Source Sub-category	Exposure Source Main	Exposure Source Sub-category	Exposure Source Main	Exposure Source Sub-category	Exposure Route	Exposure Route	Exposure route assumed?	Outcome	Outcome	Species	Study site	Date conducted	Study type	Hyperlink
Database	APISARNTHANARAK, A., KHAWCHAROENPORN, T. & MUNDY, L. M. 2013. Patterns of nosocomial infections, multidrug-resistant microorganisms, and mold detection after extensive black-water flooding: a survey from central Thailand. Infection Control and Hospital Epidemiology, 34, 861-863.	2013	Water	Black water flood													No information		N/A	Infection		A. baumannii, P. aeruginosa, Enterobacteriaceae, S. aureus	Central Thailand	July - October 2012	Cohort study	https://doi.org/10.1086/671277
Database	BHATTACHARYA, D., DEY, S., ROY, S., PARANDE, M. V., TELSANG, M., SEEMA, M. H., PARANDE, A. V. & MANTUR, B. G. 2015. Multidrug-Resistant Vibrio cholerae O1 was Responsible for a Cholera Outbreak in 2013 in Bagalkot, North Karnataka. Japanese Journal of Infectious Diseases, 68, 347-50.	2015	Water	Drinking water													Consumption/ingestion		No	Infection		V. cholerae	Somanakoppa village, Badami, Bagalkot, India	2013	Descriptive study	https://pubmed.ncbi.nlm.nih.gov/25766606/
Database	BOROTKANICS, R. J. & SAMORE, M. 2010. Transmission of antibiotics resistance from food: A probabilistic risk analysis. 2605-2611.	2010	Food	Wild meat (incl animals, shellfish, fin fish, game)													Consumption/ingestion		No	Estimated/measured exposure risk		E. coli	Idaho, USA	2003-2004	Risk assessment	https://www.researchgate.net/publication/236868228_Transmission_of_Antibiotics_Resistance_from_Food_a_Probabilistic_Risk_Analysis
Database	BROWN, A. C., GRASS, J. E., RICHARDSON, L. C., NISLER, A. L., BICKNESE, A. S. & GOULD, L. H. 2017. Antimicrobial resistance in Salmonella that caused foodborne disease outbreaks: United States, 2003-2012. Epidemiology and Infection, 145, 766-774.	2017	Food	Plants consumed raw (incl fruit, salad etc)	Food	Wild meat (incl animals, shellfish, fin fish, game)											Consumption/ingestion		No	Infection		Salmonella	United States	2003-2011	Descriptive study and sample comparison study	https://doi.org/10.1017/S0950268816002867
Database	CAUDELL, M. A., MAIR, C., SUBBIAH, M., MATTHEWS, L., QUINLAN, R. J., QUINLAN, M. B., ZADOKS, R., KEYYU, J. & CALL, D. R. 2018. Identification of risk factors associated with carriage of resistant Escherichia coli in three culturally diverse ethnic groups in Tanzania: a biological and socioeconomic analysis. The lancet. Planetary Health, 2, e489-e497.	2018	Water	Water (unspecified)													Consumption/ingestion		Yes	Colonisation		E. coli	13 villages, Tanzania	2012-2015	Case control study	https://doi.org/10.1016/S2542-5196(18)30225-0
Database	DUROJAIYE, O. C., CARBARNS, N., MURRAY, S. & MAJUMDAR, S. 2011. Outbreak of multidrug-resistant Pseudomonas aeruginosa in an intensive care unit. Journal of Hospital Infection, 78, 154-155.	2011	Water	Tap water													Consumption/ingestion		Yes	Infection	Mortality	P. aeruginosa	Royal Gwent Hospital, Newport, UK	November 2009 - March 2010	Descriptive study	https://doi.org/10.1016/j.jhin.2011.02.007
Database	EVANS, M. R., NORTHEY, G., SARVOTHAM, T. S., HOPKINS, A. L., RIGBY, C. J. & THOMAS, D. R. 2009. Risk factors for ciprofloxacin-resistant Campylobacter infection in Wales. Journal of Antimicrobial Chemotherapy, 64, 424-427.	2009	Water	Drinking water													Consumption/ingestion		No	Infection		Campylobacter	Wales	April 2003 - September 2004	Case control study	https://doi.org/10.1093/jac/dkp179
Database	GAO, F. Z., ZOU, H. Y., WU, D. L., CHEN, S., HE, L. Y., ZHANG, M., BAI, H. & YING, G. G. 2020. Swine farming elevated the proliferation of Acinetobacter with the prevalence of antibiotic resistance genes in the groundwater. Environment International, 136, 105484.	2020	Water	Groundwater													Consumption/ingestion		No	Estimated/measured exposure risk		Mixed	Jianzhong village, Bobai county, China	No information	Risk assessment	https://doi.org/10.1016/j.envint.2020.105484
Database	GOLDSTEIN, R. E. R. 2013. Antibiotic-resistant bacteria in wastewater and potential human exposure through wastewater reuse. 3568706 Ph.D., University of Maryland, College Park.	2013	Water	Reclaimed irrigation water													Inhalation	Direct contact	No	Colonisation		S. aureus and Enterococcus	Mid-Atlantic region, US	August 2009 - February 2011	Cohort study	http://hdl.handle.net/1903/14226
Database	GOLDSTEIN, R. R., KLEINFELTER, L., HE, X., MICALLEF, S. A., GEORGE, A., GIBBS, S. G. & SAPKOTA, A. R. 2017. Higher prevalence of coagulase-negative staphylococci carriage among reclaimed water spray irrigators. Science of the Total Environment, 595, 35-40.	2017	Water	Reclaimed irrigation water													Inhalation	Direct contact	Yes	Colonisation		Coagulase negative staphylococci	Mid-Atlantic region, US	No information	Cohort study	http://dx.doi.org/10.1016/j.scitotenv.2017.03.174
Database	GOVINDASWAMY, A., BAJPAI, V., TRIKHA, V., MITTAL, S., MALHOTRA, R. & MATHUR, P. 2018. Multidrug resistant Elizabethkingia meningoseptica bacteremia - Experience from a level 1 trauma centre in India. Intractable & Rare Diseases Research, 7, 172-176.	2018	Other	Road traffic accident	Other	Accident (fall)											Direct contact		Yes	Mortality	Infection	Elizabethkingia meningoseptica	No information	June 2016- May 2018	Descriptive study	https://doi.org/10.5582/irdr.2018.01077
Database	HARRIS, S., MORRIS, C., MORRIS, D., CORMICAN, M. & CUMMINS, E. 2014. Antimicrobial resistant Escherichia coli in the municipal wastewater system: effect of hospital effluent and environmental fate. Science of the Total Environment, 468-469, 1078-85.	2014	Water	Coastal													Consumption/ingestion		No	Estimated/measured exposure risk		E. coli	No information	January 2008 - June 2010	Risk assessment	http://dx.doi.org/10.1016/j.scitotenv.2013.09.017
Database	HOCHEDEZ, P., RAPP, E. H., OLIVE, C., NICOLAS, M., BEAUCAIRE, G. & CABIE, A. 2010. Bacteremia Caused by Aeromonas hydrophila Complex in the Caribbean Islands of Martinique and Guadeloupe. American Journal of Tropical Medicine and Hygiene, 83, 1123-1127.	2010	Animal	Animal bite	Other	Road traffic accident											Direct contact		Yes	Infection		A. hydrophilia	Martinique and Guadeloupe	Jan 1995 - May 2009	Descriptive study	https://doi.org/10.4269/ajtmh.2010.10-0063
Database	JANS, C., SARNO, E., COLLINEAU, L., MEILE, L., STARK, K. D. C. & STEPHAN, R. 2018. Consumer Exposure to Antimicrobial Resistant Bacteria From Food at Swiss Retail Level. Frontiers in Microbiology, 9, 362.	2018	Food	Plants consumed raw (incl fruit, salad etc)	Food	Wild meat (incl animals, shellfish, fin fish, game)											Consumption/ingestion		No	Estimated/measured exposure risk		Multiple different	Switzerland	1996 - 2016	Systematic Review	https://doi.org/10.3389/fmicb.2018.00362
Database	KANG, M., XIE, Y., MINTAO, C., CHEN, Z., CHEN, H., FAN, H., CHEN, W. & GUO, X. 2009. Antimicrobial susceptibility of clinical isolates from earthquake victims in Wenchuan. Clinical Microbiology and Infection, 15, 87-92.	2009	Other	Earthquake													Direct contact		No	Infection		Mixed	West China Hospital	May - June 2008	Cohort study	https://doi.org/10.1111/j.1469-0691.2008.02129.x
Database	KARAMBU, S., MATIRU, V., KIPTOO, M. & OUNDO, J. 2013. Characterization and factors associated with diarrhoeal diseases caused by enteric bacterial pathogens among children aged five years and below attending Igembe District Hospital, Kenya. The Pan African medical journal, 16, 37.	2013	Water	Drinking water	Water	River	Food	Plants consumed raw (incl fruit, salad etc)									Consumption/ingestion		No	Infection		Enterics	Igembe District Hospital	March - July 2012	Case control study	https://doi.org/10.11604/pamj.2013.16.37.2947
Database	KARP, B. E., CAMPBELL, D., CHEN, J. C., FOLSTER, J. P. & FRIEDMAN, C. R. 2018. Plasmid-mediated quinolone resistance in human non-typhoidal Salmonella infections: An emerging public health problem in the United States. Zoonoses & Public Health, 65, 838-849.	2018	Food	Plants consumed raw (incl fruit, salad etc)	Animal	Amphibian	Animal	Reptile									Direct contact	Consumption/ingestion	Yes	Infection		Salmonella	United States	2008-2014	Descriptive study	https://doi.org/10.1111/zph.12507
Database	KURZ, M. S. E., BAYINGANA, C., NDOLI, J. M., SENDEGEYA, A., DURST, A., PFUELLER, R., GAHUTU, J. B. & MOCKENHAUPT, F. P. 2017. Intense pre-admission carriage and further acquisition of ESBL-producing Enterobacteriaceae among patients and their caregivers in a tertiary hospital in Rwanda. Tropical Medicine & International Health, 22, 210-220.	2017	Water	Public tap drinking water	Water	Protected spring	Water	Unprotected spring	Water	Rain water	Water	Piped water	Water	Water (other)	Food	Plants consumed raw (incl fruit, salad etc)	Consumption/ingestion		No	Colonisation		Enterobacteriaceae	University Teaching Hospital of Butare	October - December 2014	Case control study	https://doi.org/10.1111/tmi.12824
Database	LAURENS, C., JEAN-PIERRE, H., LICZNAR-FAJARDO, P., HANTOVA, S., GODREUIL, S., MARTINEZ, O. & JUMAS-BILAK, E. 2018. Transmission of IMI-2 carbapenemase-producing Enterobacteriaceae from river water to human. Journal of Global Antimicrobial Resistance, 15, 88-92.	2018	Water	River													Consumption/ingestion	Inhalation	Yes	Infection	Colonisation	E. asburiae	River Orb, France	2012-08-01	Descriptive study and Sample comparison study	https://doi.org/10.1016/j.jgar.2018.06.022
Database	LEONARD, A. F., ZHANG, L., BALFOUR, A. J., GARSIDE, R. & GAZE, W. H. 2015. Human recreational exposure to antibiotic resistant bacteria in coastal bathing waters. Environment International, 82, 92-100.	2015	Water	Coastal													Consumption/ingestion		No	Estimated/measured exposure risk		E. coli	Bathing waters around England and Wales	July to September 2012	Risk assessment	http://dx.doi.org/10.1016/j.envint.2015.02.013
Database	LEONARD, A. F. C. 2016. Are bacteria in the coastal zone a threat to human health? 10299175 Ph.D., University of Exeter (United Kingdom).	2016	Water	Coastal													Consumption/ingestion		No	Colonisation	Estimated/measured exposure risk	E. coli	Bathing water samples from England and Wales, Surfer samples from England, Wales and N. Ireland	2012-2016	Risk assessment and cohort study	http://hdl.handle.net/10871/22805
Database	LEONARD, A. F. C., YIN, X. L., ZHANG, T., HUI, M. & GAZE, W. H. 2018. A coliform-targeted metagenomic method facilitating human exposure estimates to Escherichia coli-borne antibiotic resistance genes. FEMS Microbiology Ecology, 94, 01.	2018	Water	Coastal													Consumption/ingestion		No	Estimated/measured exposure risk		E. coli	13 bathing water sites in England	2016-09-01	Risk assessment	https://doi.org/10.1093/femsec/fiy024
Database	LEONARD, A. F. C., ZHANG, L., BALFOUR, A. J., GARSIDE, R., HAWKEY, P. M., MURRAY, A. K., UKOUMUNNE, O. C. & GAZE, W. H. 2018. Exposure to and colonisation by antibiotic-resistant E. coli in UK coastal water users: Environmental surveillance, exposure assessment, and epidemiological study (Beach Bum Survey). Environment International, 114, 326-333.	2018	Water	Coastal													Consumption/ingestion		No	Colonisation	Estimated/measured exposure risk	E. coli	97 bathing water samples from England and Wales, Sufers from England, Wales and N. Ireland	2012 (bathing water samples) and 2016 (surfer samples)	Risk assessment and cohort study	https://doi.org/10.1016/j.envint.2017.11.003
Database	LEWIS, J. M., LESTER, R., GARNER, P. & FEASEY, N. A. 2019. Gut mucosal colonisation with extended-spectrum beta-lactamase producing Enterobacteriaceae in sub-Saharan Africa: a systematic review and meta-analysis. Wellcome Open Research, 4, 160.	2019	Water	Borehole water	Water	Private indoor drinking water											Consumption/ingestion		No	Colonisation		Enterobacteriaceae	Sub-Saharan Africa	2003 - 2017	Systematic Review	https://doi.org/10.12688/wellcomeopenres.15514.2
Database	LIMAYEM, A. & MARTIN, E. M. 2014. Quantitative risk analysis for potentially resistant E. coli in surface waters caused by antibiotic use in agricultural systems. Journal of Environmental Science & Health - Part B: Pesticides, Food Contaminants, & Agricultural Wastes, 49, 124-33.	2014	Water	Surface water													Consumption/ingestion		No	Estimated/measured exposure risk		E. coli	Unite States lakes	No information	Risk assessment	https://doi.org/10.1080/03601234.2014.847220
Database	MUGHINI-GRAS, L., DORADO-GARCIA, A., VAN DUIJKEREN, E., VAN DEN BUNT, G., DIERIKX, C. M., BONTEN, M. J. M., BOOTSMA, M. C. J., SCHMITT, H., HALD, T., EVERS, E. G., DE KOEIJER, A., VAN PELT, W., FRANZ, E., MEVIUS, D. J., HEEDERIK, D. J. J. & CONSORTIUM, E. A. 2019. Attributable sources of community-acquired carriage of Escherichia coli containing beta-lactam antibiotic resistance genes: a populati…	2019	Animal	Wild birds	Food	Plants consumed raw (incl fruit, salad etc)	Water	Surface water	Food	Wild meat (incl animals, shellfish, fin fish, game)							Consumption/ingestion	Direct contact	No	Infection	Colonisation	E. coli	Netherlands	2005-2017	Case control study	https://doi.org/10.1016/S2542-5196(19)30130-5
Database	O'FLAHERTY, E., BORREGO, C. M., BALCAZAR, J. L. & CUMMINS, E. 2018. Human exposure assessment to antibiotic-resistant Escherichia coli through drinking water. Science of the Total Environment, 616-617, 1356-1364.	2018	Water	Drinking water													Consumption/ingestion		No	Estimated/measured exposure risk		E. coli	River Ter, Sant Gregori	July and December 2016	Risk assessment	http://dx.doi.org/10.1016/j.scitotenv.2017.10.180
Database	O'FLAHERTY, E., SOLIMINI, A., PANTANELLA, F. & CUMMINS, E. 2019. The potential human exposure to antibiotic resistant-Escherichia coli through recreational water. Science of the Total Environment, 650, 786-795.	2019	Water	Bathing water (unspecified)													Consumption/ingestion		No	Estimated/measured exposure risk		E. coli	River Arrone and Tiber, Rome	July and August 2016	Risk assessment	https://doi.org/10.1016/j.scitotenv.2018.09.018
Database	O'FLAHERTY, E., SOLIMINI, A. G., PANTANELLA, F., DE GIUSTI, M. & CUMMINS, E. 2019. Human exposure to antibiotic resistant-Escherichia coli through irrigated lettuce. Environment International, 122, 270-280.	2019	Food	Plants consumed raw (incl fruit, salad etc)													Consumption/ingestion		No	Estimated/measured exposure risk		E. coli	Tiber and Arrone Rivers, Italy	Information not available	Risk assessment	https://doi.org/10.1016/j.envint.2018.11.022
Database	RUDDAT, I., TIETZE, E., ZIEHM, D. & KREIENBROCK, L. 2014. Associations between host characteristics and antimicrobial resistance of Salmonella Typhimurium. Epidemiology and Infection, 142, 2085-2095.	2014	Food	Plants consumed raw (incl fruit, salad etc)													Consumption/ingestion		No	Infection		S. enterica	Lower Saxony, Germany	June 2008 - May 2010	Case control study	https://doi.org/10.1017/S0950268813003026
Database	SCHIJVEN, J. F., BLAAK, H., SCHETS, F. M. & DE RODA HUSMAN, A. M. 2015. Fate of Extended-Spectrum beta-Lactamase-Producing Escherichia coli from Faecal Sources in Surface Water and Probability of Human Exposure through Swimming. Environmental Science & Technology, 49, 11825-33.	2015	Water	Lake	Water	Coastal											Consumption/ingestion		No	Estimated/measured exposure risk		E. coli	The Netherlands	2011 - 2012	Risk assessment	https://doi.org/10.1021/acs.est.5b01888
Database	SCHINASI, L., WING, S., AUGUSTINO, K. L., RAMSEY, K. M., NOBLES, D. L., RICHARDSON, D. B., PRICE, L. B., AZIZ, M., MACDONALD, P. D. M. & STEWART, J. R. 2014. A case control study of environmental and occupational exposures associated with methicillin resistant Staphylococcus aureus nasal carriage in patients admitted to a rural tertiary care hospital in a high density swine region. Environmental …	2014	Air	Rural													Inhalation		Yes	Colonisation		S. aureus	North Carolina, USA	July - December 2011	Case control study	http://www.ehjournal.net/content/13/1/54
Database	SORAAS, A., SUNDSFJORD, A., SANDVEN, I., BRUNBORG, C. & JENUM, P. A. 2013. Risk Factors for Community-Acquired Urinary Tract Infections Caused by ESBL-Producing Enterobacteriaceae -A Case-Control Study in a Low Prevalence Country. Plos One, 8, 7.	2013	Water	Freshwater	Water	Coastal	Food	Wild meat (incl animals, shellfish, fin fish, game)									Consumption/ingestion		Yes (water) and No (food)	Infection		E. coli and K. pneumoniae	Eastern Norway	February 2009 - April 2011	Case control study	https://doi.org/10.1371/journal.pone.0069581.g001
Database	TOH, B. E. W., BOKHARI, O., KUTBI, A., HAROON, M. F., MANTILLA-CALDERON, D., ZOWAWI, H. & HONG, P. Y. 2018. Varying occurrence of extended-spectrum beta-lactamase bacteria among three produce types. Journal of Food Safety, 38, 8.	2018	Food	Plants consumed raw (incl fruit, salad etc)													Consumption/ingestion		No	Estimated/measured exposure risk		K. pneumoniae and A. baumannii	Taif, Thuwal and Jeddah, Saudia Arabia	January 2014 - June 2015	Risk assessment	https://doi.org/10.1111/jfs.12373
Database	UKAH, U. V., GLASS, M., AVERY, B., DAIGNAULT, D., MULVEY, M. R., REID-SMITH, R. J., PARMLEY, E. J., PORTT, A., BOERLIN, P. & MANGES, A. R. 2018. Risk factors for acquisition of multidrug-resistant Escherichia coli and development of community-acquired urinary tract infections. Epidemiology & Infection, 146, 46-57.	2018	Food	Plants consumed raw (incl fruit, salad etc)	Food	Wild meat (incl animals, shellfish, fin fish, game)											Consumption/ingestion		No	Infection		E. coli	Canada	October 2012 - May 2015	Case control study	https://doi.org/10.1017/S0950268817002680
Database	WANG, Y., TIAN, G. B., ZHANG, R., SHEN, Y., TYRRELL, J. M., HUANG, X., ZHOU, H., LEI, L., LI, H. Y., DOI, Y., FANG, Y., REN, H., ZHONG, L. L., SHEN, Z., ZENG, K. J., WANG, S., LIU, J. H., WU, C., WALSH, T. R. & SHEN, J. 2017. Prevalence, risk factors, outcomes, and molecular epidemiology of mcr-1-positive Enterobacteriaceae in patients and healthy adults from China: an epidemiological and clinica…	2017	Water	Drinking water													Consumption/ingestion		No	Colonisation		E. coli	Zhejiang and Guangdong, China	January 2007 - April 2015	Case control study	http://dx.doi.org/10.1016/S1473-3099(16)30527-8
Database	WANG, Y., WANG, C. & SONG, L. 2019. Distribution of antibiotic resistance genes and bacteria from six atmospheric environments: Exposure risk to human. Science of the Total Environment, 694, 133750.	2019	Air	Outdoor													Inhalation	Direct contact	No	Estimated/measured exposure risk		Mixed	Tianjin, China	August - November 2018	Risk assessment	https://doi.org/10.1016/j.scitotenv.2019.133750
Database	XIE, J., JIN, L., HE, T., CHEN, B., LUO, X., FENG, B., HUANG, W., LI, J., FU, P. & LI, X. 2019. Bacteria and Antibiotic Resistance Genes (ARGs) in PM2.5 from China: Implications for Human Exposure. Environmental Science & Technology, 53, 963-972.	2019	Air	Outdoor													Inhalation		No	Estimated/measured exposure risk		Mixed	Beijing, Yangtze River Delta and Pearl River Delta	2016 - 2017	Risk assessment	https://doi.org/10.1021/acs.est.8b04630
Database	XIE, J. W., JIN, L., LUO, X. S., ZHAO, Z. & LI, X. D. 2018. Seasonal Disparities in Airborne Bacteria and Associated Antibiotic Resistance Genes in PM2.5 between Urban and Rural Sites. Environmental Science & Technology Letters, 5, 74-79.	2018	Air	Outdoor	Water	Drinking water	Soil	Unspecified									Inhalation	Consumption/ingestion	No	Estimated/measured exposure risk		Mixed	Nanjin, China	March 2016 - May 2017	Risk assessment	https://doi.org/10.1021/acs.estlett.7b00561
Database	ZHU, H., LI, X. & ZHENG, X. 2017. A Descriptive Study of Open Fractures Contaminated by Seawater: Infection, Pathogens, and Antibiotic Resistance. Biomed Research International, 2796054.	2017	Water	Coastal													Direct contact		No	Infection		Multiple different	Shanghai Jiaotong University Affiliated Sixth People’s Hospital, China	January 2012 - December 2015	Cohort study	https://doi.org/10.1155/2017/2796054

## Sheet: Map 2
Source	Citation	Year	Exposure Source Main	Exposure Source Sub-category	Exposure Source Main	Exposure Source Sub-category	Exposure Source Main	Exposure Source Sub-category	Exposure Source Main	Exposure Source Sub-category	Exposure Source Main	Exposure Source Sub-category	Outcome	Outcome	Method	Method	Method	Sample comparison	Sample comparison	Sampling site(s)	Species/diversity information	Study type	Hyperlink
Database searches	Amos, G. C. A., Gozzard, E., Carter, C. E., Mead, A., Bowes, M. J., Hawkey, P. M., Zhang, L., Singer, A. C., Gaze, W. H. and Wellington, E. M. H. 2015. Validated predictive modelling of the environmental resistome. The ISME Journal. 9. 1467 - 1476.	2015	Sediment	River sediment	Water	River	Water	WWTP influent (domestic)	Water	WWTP effluent (domestic)			pecentage/prevalence of intI1/Class 1 integron		qPCR			site		River Thames (13 sites for water and sediment taken at multiple times during the year, 3 WWTPs)	Coliforms	Environmental monitoring	https://doi.org/10.1038/ismej.2014.237
Database searches	Amos, G. C. A., Hawkey, P. M., Gaze, W. H. and Wellington, E. M. 2014. Waste water effluent contributes to the dissemination of CTX-M-15 in the natural environment. Journal of Antimicrobial Chemotherapy. 69. 1785-1791.	2014	Sediment	River sediment									percentage/prevalence of ARGs	percentage/prevalence/abundance of AMR bacteria	PCR	phenotypic		site		Up and downstream of a WWTP in the midlands - unspecified	E.coli	Environmental monitoring	https://doi.org/10.1093/jac/dku079
Database searches	Amos, G. C. A., Ploumakis, S., Zhang, L., Hawkey, P. M., Gaze, W. H. and Wellington, E. M. H. 2018. The widespread dissemination of integrons throughout bacterial communities in a riverine system. The ISME Journal. 12. 681-691.	2018	Sediment	River sediment									pecentage/prevalence of intI1/Class 1 integron	percentage/prevalence of AMR bacteria	qPCR	phenotypic		site		Up and downsteam of River Sowe, West Midlands	Mixed and coliforms and presumptive E.coli	Environmental monitoring	https://doi.org/10.1038/s41396-017-0030-8
Database searches	Amos, G. C. A., Zhang, L., Hawkey, P. M., Gaze, W. H. and Wellington, E. M. 2014. Functional metagenomic analysis reveals rivers are a reservoir for diverse antibiotic resistance genes. Veterinary Microbiology. 171. 441 - 447.	2014	Sediment	River sediment									percentage/prevalence of ARGs		metagenomic			site		Up and downstream of a WWTP in the midlands - unspecified	Mixed	Environmental monitoring	http://dx.doi.org/10.1016/j.vetmic.2014.02.017
Database searches	Bryne-Bailey, K. G., Gaze, W. H., Zhang, L. Kay, P., Boxall, A., Hawkey, P. M. and Wellington, E. M. H. 2011. Integron Prevalence and Diversity in Manured Soil. Applied and Environmental Microbiology. 77 (2). 684 - 687.	2011	Soil	Soil (unspecified)	Soil	Slurry	Soil	Soil leachate					pecentage/prevalence/abundance of intI1/Class 1 integron		qPCR			n/a		Lincolnshire	Mixed community	Environmental monitoring	https://doi.org/10.1128/AEM.01425-10
Database searches	Byrne-Bailey, K. G., Gaze, W. H., Kay, P., Boxall, A. B. A., Hawkey, P. M. and Wellington, E. M. H. 2009. Prevalence of Sulfonamide Resistance Genes in Bacterial Isolates from Manured Agricultural Soils and Pig Slurry in the United Kingdom. Antimicrobial Agents and Chemotherapy. 53 (2). 696-702.	2009	Soil	Soil (unspecified)									AMR, ARGs, intI1		sequencing (unspecified)	phenotypic	PCR	n/a		Lincolnshire	Mixed community	Environmental monitoring	https://doi.org/10.1128/AAC.00652-07
Database searches	Caplin, J. L., Hanlon, G. W. and Taylor, H. D. 2008. Presence of vancomycin and amplicillin-resistant Enterococcus faecium of epidemic clonal complex-17 in wastewaters from the south coast of England. Environmental Microbiology. 10 (4). 885 - 892.	2008	Water	WWTP influent (domestic)	Water	WWTP effluent (domestic)	Water	WWTP influent (hospital)	Water	Agricultural runoff			percentage/prevalence/abundance of AMR bacteria	percentage/prevalence/abundance of ARGs	phenotypic	PCR		site		Brighton and Hove	Enterococcus faecium	Environmental monitoring	https://doi.org/10.1111/j.1462-2920.2007.01507.x
Database searches	Christgen,B., Yang, Y., Ahammad, S. Z., Li, B., Rodriquez, D. C., Zhang, T. and Graham, D. W. 2015. Metagenomics shows that low-energy anaerobic-aerobic treatment reactors reduce antibiotic resistance gene levels from domestic wastewater. Environmental Science and Technology. 49. 2577-2584.	2015	Water	WWTP influent (domestic)									percentage/prevalence/abundance of ARGs		metagenomic			n/a		Northern England	Mixed	Environmental monitoring	http://doi.org/10.1021/es505521w
Database searches	Daramola, B. A., Williams, R. and Dixon R. A. 2009. In vitro antibiotic susceptibility of Vibrio parahaemolyticus from environmental sources in northern England. International Journal of Antimicrobial Agents. 34. 490-503.	2009	Water	River	Sediment	River sediment	Food	Wild meat (incl animals, shellfish, fin fish, game)					percentage/prevalence/abundance of AMR bacteria		phenotypic			n/a		River Humber, Cleethorpes	Vibrio parahaemolyticus	Environmental monitoring	https://doi.org/10.1016/j.ijantimicag.2009.06.015
Database searches	Dhanji, H., Murphy, N. M., Akhigbe, C., Doumith, M., Hope, R., Livermore, D. M. and Woodford, N. 2011. Isolation of fluoroquinolone-resistant O25b:H4-ST131 Escherichia coli with CTX-M-14 extended-spectrum β-lactamase from UK river water. Journal of Antimicrobial Chemotherapy. 66. 512-516.	2011	Water	River									percentage/prevalence/abundance of AMR bacteria	percentage/prevalence/abundance of ARGs	phenotypic	PCR		site		River water from Putney, Barnes and Kew Bridges, West London	E. coli	Environmental monitoring	https://doi.org/10.1093/jac/dkq472
Database searches	Di Cesare, A., Petrin, S., Fontaneto, D., Losaaso, C., Eckert, E. M., Tassistro, G., Borello, A., Ricci, A., Wilson, W. H., Pruzzo, C. and Vezzulli, L. 2018. ddPCR applied on archived Continuous Plankton Recorder samples reveals long-term occurrence of class 1 integrons and a sulphonamide resistance gene in marine plankton communities. Environmental Microbiology Reports. 10(4). 458-464.	2018	Other	Plankton									percentage/prevalence/abundance of ARGs	pecentage/prevalence/abundance of intI1/Class 1 integron	qPCR	ddPCR		site	longitudinal	Irish Sea, North Atlantic, Southern North Sea, Newfoundland	Mixed	Environmental monitoring	https://doi.org/10.1111/1758-2229.12665
Database searches	Dickinson, A. W., Power, A., Hansen, M.G., Brandt, K. K., Piliposian, G., Appleby, P., O'Neill, P. A., Jones, R. T., Sierocinski, P., Koskella, B. and Vos, M. 2019. Heavy metal pollution and co-selection for antibiotic resistance: A microbial palaeontology approach. Environment International. 132. 105117.	2019	Sediment	Pond sediment									percentage/prevalence/abundance of AMR bacteria	pecentage/prevalence/abundance of intI1/Class 1 integron	phenotypic	qPCR		n/a		Griffin Wood Pond	Mixed	Environmental monitoring	https://doi.org/10.1016/j.envint.2019.105117
Database searches	Dixon, R. A., Cheswick, R. A., Thompson, A. L. and Crewe, N. J. 2014. Impact of ESBL-producing Enterobacteriaceae polluting a pristine river from a waste water treatment plant in the United Kingdom. Society for Applied Microbiology.	2014	Water	River	Water	WWTP effluent (domestic)							percentage/prevalence/abundance of AMR bacteria	percentage/prevalence/abundance of ARGs	phenotypic	PCR		site		River Witham and manmade delph (receiving effluent from WWTP	Enterobacteriaecea	Environmental monitoring	https://www.eposters.net/poster/impact-of-esbl-producing-enterobacteriaceae-polluting-a-pristine-river-from-a-waste-water-treatment
Database searches	Douterelo, I., Calero-Preciado, C., Soria-Carrasco, B. Boxall, J. B. 2018. Whole metagenome sequencing of chlorinated drinking water distribution systems. Environmental Science: Water Research and Technology. 4. 2080.	2018	Water	Drinking water									percentage/prevalence/abundance of ARGs		metagenomic			site		Southwest	Mixed community	Environmental monitoring	https://doi.org/10.1039/C8EW00395E
Database searches	Duff, J. P., Bidewell, C. A., Williamson, S. M., Teale, C. J., Stidworthy, M. F., Bexton, S., Abuoun, M., Randall, L. and Rogers, J. P. 2016. Klebsiella pneumoniae of suspected human origin from free-living common seals on the east coast of England. Veterinary Record.	2016	Animal	Lesion									percentage/prevalence/abundance of AMR bacteria		phenotypic			site		East England coast	Klebsiella pneumoniae	Environmental monitoring	http://dx.doi.org/10.1136/vr.104018
Database searches	Furness, L. E., Campbell, A., Zhang, L., Gaze, W. H. and McDonald, R. A. 2017. Wild small mammals as sentinels for the environmental transmission of antimicrobial resistance. Environmental Research. 154. 28-34.	2017	Animal	Wild animal faeces									percentage/prevalence/abundance of AMR bacteria		phenotypic			site		Southwest England	E. coli	Environmental monitoring	http://dx.doi.org/10.1016/j.envres.2016.12.014
Database searches	Furukawa, M., Misawa, N. and Moore, J. E. 2018. Recycling of domestic food waste: Does food waste composting carry risk from total antimicrobial resistance (AMR)? British Food Journal. 120(11). 2710-2715.	2018	Soil	Composted foodwater									percentage/prevalence/abundance of AMR bacteria		phenotypic			longitudinal		Mid & East Antrim Council Recycling Yard	Mixed	Environmental monitoring	https://doi.org/10.1108/BFJ-12-2017-0701
Database searches	Gatica, J., Tripathi, V., Green, S., Manaia, C. M., Berendonk, T., Cacace, D., Merlin, C., Kreuzinger, N., Schwartz, T., Fatta-Kassinos, D., Rizzo, L., Schwermer, C. U., Garelick, H., Jurkevitch, E. and Cytryn, E. 2016. High Throughput Analysis of Integron Gene Cassettes in Wastewater Environments. Environmental Science and Technology. 50. 11825 - 11836.	2016	Water	WWTP effluent (domestic)									pecentage/prevalence/abundance of intI1/Class 1 integron	percentage/prevalence/abundance of ARGs	amplicon sequencing			site		London WWTP	mixed	Environmental monitoring	https://doi.org/10.1021/acs.est.6b03188
Database searches	Gaze, W. H., Abdouslam, N., Hawkey, P. M. and Wellington, E. M. H. 2005. Incidence of Class 1 Integrons in a Quaternary Ammonium Compound-Polluted Environment. Antimicrobial Agents and Chemotherapy. 49 (5). 1802-1807.	2005	Water	WWTP effluent (production)	Sediment	Reedbed sediment	Sediment	River sediment	Water	Reedbed outflow	Soil	Agricultural soil	pecentage/prevalence/abundance of intI1/Class 1 integron		PCR			site		Textile mill in Yorkshire, Soil samples from Warwick, Cotswolds and Droitwich as controls.	Mixed	Environmental monitoring	https://doi.org/10.1128/AAC.49.5.1802-1807.2005
Database searches	Gaze, W. H., Zhang, L., Abdouslam, N. M., Hawkey, P. M., Calvo-Bado, L., Royle, J., Brown, H., Davis, S., Kay, P., Boxall, A.B.A. and Wellington, E. M. H. 2011. Impacts of anthropogenic activity on the ecology of class 1 integrons and integron-associated genes in the environment. The ISME Journal. 5. 1253-1261.	2011	Soil	Sludge	Sediment	Reedbed sediment	Soil	Agricultural soil	Soil	Soil amended with slurry			pecentage/prevalence/abundance of intI1/Class 1 integron		qPCR			site		Textile mill reed bed and treated effluent - doesn't say where. Cotswolds soil (unamended soil) and soil that’s been amended by slurry has no location.	Mixed	Environmental monitoring	https://doi.org/10.1038/ismej.2011.15
Database searches	Gouliouris, T., Raven, K. E., Mordigarvand, D., Ludden, C., Coll, F., Blane, B., Naydenova, P., Horner, C., Brown, N. M., Corander, J., Limmathurotsakul, D., Parkhill, J. and Peacock, S. J. 2019. Detection of vancomycin-resistant Enterococcus faecium hospital-adapted lineages in municipal wastewater treatment plants indicates widespread distribution and release into the environment. Genome Reseac…	2019	Water	WWTP influent (domestic)	Water	WWTP effluent (domestic)	Water	WWTP influent (hospital)	Water	WWTP effluent (hospital)			percentage/prevalence/abundance of ARGs	percentage/prevalence/abundance of AMR bacteria	Whole genome sequencing	phenotypic		site		21 WWTP in East England. 10 downstream of hospitals and 10 not associated with hospitals	Enterococcus faecium	Environmental monitoring	http://www.genome.org/cgi/doi/10.1101/gr.232629.117
Database searches	Gouliouris, T., Raven, K., Ludden, C., Blane, B., Corander, J., Horner, C. S., Hernandez-Garcia, J., Wood, P., Hadjirin, N. F., Radakovic, M., Holmes, M. A., de Goffau, M., Brown, N. M., Parkhill, J. and Peacock, S. J. 2018. Genomic Surveillance of Enterococcus faecum Reveals Limited Sharing of Strains and Resistance Genes between Livestock and Humans in the United Kingdom. mBio. 9 (6). e0180-18.	2018	Water	WWTP influent (domestic)	Water	WWTP effluent (domestic)	Water	WWTP influent (hospital)	Water	WWTP effluent (hospital)			percentage/prevalence/abundance of ARGs	percentage/prevalence/abundance of AMR bacteria	Whole genome sequencing	phenotypic		site		20 WWTP in East England. 10 downstream of hospitals and 10 not associated with hospitals	Enterococcus faecium	Environmental monitoring	https://doi.org/10.1128/mBio.01780-18
Database searches	Griggs, D. J., Johnson, M. M., Frost, J. A., Humphrey, T., Jorgensen, F. and Piddock, L. J. V. 2005. Incidence and Mechanism of Ciprofloxacin Resistance in Campylobacter spp. Isolated from Commercial Poultry Flocks in the United Kingdom before, during and after Fluoroquinolone Treatment.	2005	Water	Drinking water	Water	Puddle water							percentage/prevalence/abundance of AMR bacteria	Point mutations	phenotypic	Denaturing high performance liquid chromatography		site		Farms in South West England and elsewhere	Campylobacter	Environmental monitoring	https://doi.org/10.1128/AAC.49.2.699–707.2005
Database searches	Gudeta, D. D., Bortolala, V., Amos, G., Wellington, E. M. H., Brandt, K. K., Poirel, L., Nielsen, J. B., Westh, H. and Guardabassi, L. 2016. The soil microbiota harbors a diversity of carbaenem-hydrolyzing beta-lactamases of potential clinical relevance. Antimicrobial Agents and Chemotherapy.	2016	Soil	Soil (unspecified)									percentage/prevalence/abundance of AMR bacteria		phenotypic			n/a		Non-agricultural site, Warwickshire	C. piscium and E. tenax	Environmental monitoring	http://dx.doi.org/10.1128/AAC.01424-15
Database searches	Hargreaves, K. R., Colvin, H. V. Patel, K. V., Clokie, J. J. P. and Clokie, M. R. J. 2013. Genetically diverse Clostridium difficile strains harboring abundant prophages in an estuarine environment. Applied and Environmental Microbiology. 79(20). 6236-6243.	2013	Sediment	Estuarine	Water	Estuarine							percentage/prevalence/abundance of AMR bacteria		phenotypic			site		19 sites from Langstone and Chichester Harbors, Hampshire	C. difficile	Environmental monitoring	https://doi.org/10.1128/AEM.01849-13
Database searches	Hoyle, D. V., Davison, H. C., Knight, H. I., Yates, C. M., Dobay, O., Gunn, G. J., Amyes, S. G. B. and Woolhouse, M. E. J. 2006. Molecular characterisation of bovine faecal Escherichia coli shows persistence of defined ampicillin resistant strains and the presence of class 1 integrons on an organic beef farm. Veterinary Microbiology. 115. 250-257.	2006	Animal	Wild animal faeces	Soil	Slurry	Soil	Manure	Water	Stream	Water	Trough	percentage/prevalence/abundance of AMR bacteria	pecentage/prevalence/abundance of intI1/Class 1 integron	phenotypic	PCR		n/a		Scottish beef farm	E. coli	Environmental monitoring	https://doi.org/10.1016/j.vetmic.2006.01.006
Database searches	Huijbers P. M. C., Blaak, H., de Jong, M. C. M., Graat, E. A. M., Vandenbroucke-Grauls, C. M. J. E. and de Roda Husman, A. M. 2015. Role of the enviornment in the transmission of antimicrobial resistance to humans: A review. Environmental Science and Technology. 49. 11993-12004.	2015	Water	WWTP influent (unspecified)	Food	Wild meat (incl animals, shellfish, fin fish, game)	Food	Plants consumed raw (incl fruit, salad etc)					percentage/prevalence/abundance of AMR bacteria					n/a		N/A - systematic review	ESBL-Ent/MRSA/VRE	Systematic review	https://doi.org/10.1021/acs.est.5b02566
Database searches	Ibrahim, D. R., Dodd, C. E. R., Stekel, D. J., Ramsden, S. J. and Hobman, J. L. 2016. Multidrug resistant, extended spectrum β-lactamse (ESBL)-producing Escherichia coli isolated from a dairy farm. FEMS Microbiology Ecology. 92. fiw013.	2016	Soil	Slurry									percentage/prevalence/abundance of AMR bacteria	percentage/prevalence/abundance of ARGs	phenotypic	PCR		n/a		Doesn't say	E. coli	Environmental monitoring	https://doi.org/10.1093/femsec/fiw013
Database searches	Jong, M., Su, J. Bunce, J. T., Harwood, C. R., Snape, J. R., Zhu, Y. and Graham, D. W. 2018. Co-optimization of sponge-core bioreactors for removing total notrogen and antibitiotic resistance genes from domestic wasewater. Science of the Total Environment. 634. 1417-1423.	2018	Water	WWTP influent (domestic)									AMR, ARGs, intI1		qPCR	phenotypic		n/a		Northern England	Mixed	Environmental monitoring	https://doi.org/10.1016/j.scitotenv.2018.04.044
Database searches	Khan, S. 2016. The Role of Water Distribution Systems in the Enrichment of Antimicrobial Resistance. Thesis. University of Strathclyde.	2016	Water	Drinking water									ARG/AMR/INT		qPCR	phenotypic		site		Glasgow	Mixed	Environmental monitoring	https://pureportal.strath.ac.uk/en/publications/antibiotic-resistant-bacteria-found-in-municipal-drinking-water
Database searches	Khan, S., Beattie, T. K. and Knapp, C. W. 2016. Relationship between antbiotic- and disinfectant-resistance profiles in bacteria harvested from tap water. Chemosphere. 152. 132-141.	2016	Water	Drinking water									percentage/prevalence/abundance of AMR bacteria		phenotypic			site		Glasgow	Mixed	Environmental monitoring	https://doi.org/10.1016/j.chemosphere.2016.02.086
Database searches	Khan, S., Knapp, C. W. and Beattie, T. K. 2016. Antibiotic Resistant Bacteria Found in Municipal Drinking Water. Environmental Processes. 3. 541-552.	2016	Water	Drinking water									pecentage/prevalence/abundance of intI1/Class 1 integron	percentage/prevalence/abundance of ARGs	PCR			site		Glasgow	Mixed	Environmental monitoring	https://doi.org/10.1007/s40710-016-0149-z
Database searches	Knapp, C. W., McCluskey S. M., Singh, B. K., Campbell, C. D., Hudson, G. and Graham, D. W. 2011. Antibiotic Resistance Gene Abundances Correlate with Metal and Geothermal Conditions in Archined Scottish Soils. PLoS One. 6(11). e27300.	2011	Soil	Soil (unspecified)									percentage/prevalence/abundance of ARGs		qPCR			site		Multiple sites in Scotland	Mixed communities	Environmental monitoring	https://doi.org/10.1371/journal.pone.0027300
Database searches	Kühn, I., Iversen, A., Finn, M., Greko, C., Burman, L. G., Blanch, A. R., Vilanova, X., Manero, A., Taylor, H., Caplin, J., Dominguez, L., Herrero, I. A., Moreno, M. A. and Mollby, R. 2005. Occurrence and Relatedness of Vancomycin-Resistant Enterococci in Animals, Humans, and the Environment in Different European Regions. Applied and Environmental Microbiology. 71(9). 5383-5390.	2005	Water	WWTP influent (domestic)	Water	WWTP effluent (domestic)	Water	WWTP unspecified (hospital)					percentage/prevalence/abundance of AMR bacteria	percentage/prevalence/abundance of ARGs	phenotypic	PCR		site		Multiple sites in UK (between 2 - 8 sites. Not clear how many as describing multiple countries).	Enterococci	Environmental monitoring	https://doi.org/10.1128/AEM.71.9.5383–5390.2005
Database searches	Leatherbarrow, A. J. H., Griffiths, R., Hart, C. A., Kemp, R., Williams, N. J., Diggle, P. J., Wright, E. J., Sutherst, J., Houghton, P. and French, N. P. 2007. Campylobacter lari: genotype and antibiotic resistance of isolates from cattle, wildlife and water in an area of mixed dairy farmland in the United Kingdom. Environmental Microbiology. 9(7). 1772-1779.	2007	Animal	Wild animal faeces	Water	Water (unspecified)	Soil	Soil (unspecified)					percentage/prevalence/abundance of AMR bacteria		phenotypic			site		Cheshire	Campylobacter lari	Environmental monitoring	https://doi.org/10.1111/j.1462-2920.2007.01295.x
Database searches	Lehmann, K., Bell, T., Bowes, M. J., Amos, G. C. A., Gaze, W. H., Wellington, E. M. H., Singer, A. C. 2016. Trace levels of sewage effluent are sufficient to increase class 1 integron prevalence in freshwater biofilms without changing the core community. Water Research. 106. 163-170.	2016	Water	River									pecentage/prevalence/abundance of intI1/Class 1 integron		qPCR			site		River Kennet and River Lambourn	Mixed	Environmental monitoring	https://doi.org/10.1016/j.watres.2016.09.035
Database searches	Leonard, A. F. C., Yin, X. L., Zhang, T., Hui, M. and Gaze, W. H. 2018. A coliform-targeted metagenomic method facilitating human exposure estimates to Escherichia coli- borne antibiotic resistance genes. FEMS Microbiology Ecology. 94. fiy024.	2018	Water	Coastal									percentage/prevalence/abundance of ARGs		metagenomic			site		13 bathing water sites in England	E. coli	Environmental monitoring	https://doi.org/10.1093/femsec/fiy024
Database searches	Leonard, A. F. C., Zhang, L., Balfour, A. J., Garside, R., Hawkey, P. M., Murray, A. K., Ukoumunne, O. C. and Gaze, W. H. 2018. Exposure to and colonisation by antibiotic-resistant E. coli in UK coastal water users: Environmental surveillance, exposure assessment, and epidemiological stufy (Beach Bum Survey). Environment International. 114. 326-333.	2018	Water	Coastal									percentage/prevalence/abundance of AMR bacteria	percentage/prevalence/abundance of ARGs	phenotypic	PCR		site		97 bathing water sites around England and Wales	E. coli	Environmental monitoring	https://doi.org/10.1016/j.envint.2017.11.003
Database searches	Ludden, C., Reuter, S., Judge, K., Gouliouris, T., Blane, B., Coll, F., Naydenova, P., Hunt, M., Tracey A., Hopkins, K. L., Brown, N. M., Woodford, N., Parkhill, J., Peacock, S. J. 2017. Sharing of carbapenemase-encoding plasmids between Enterobacteriaceae in UK sewage uncovered by MinION sequencing. Microbial Genomics. 3.	2017	Water	WWTP influent (domestic)	Water	WWTP effluent (domestic)							percentage/prevalence/abundance of AMR bacteria		phenotypic			site		20 WWTPs in East England	Enterobacteriaceae	Environmental monitoring	https://doi.org/10.1099/mgen.0.000114
Database searches	Mateus, A., Takahashi, E. A., Elkholly, D. A., Crotta, M., Ekiri, A., Wylie, C., Patricio, M., Marshall, L., Ferreira, J. P., Stark, K., Guitian, J. 2016. A systematic review to assess the significance of the food chain in the context of antimicrobial resistance (AMR) with particular reference to pork and poultry meat, dairy products, seafood and fresh produce on retail sale in the UK. FS102127	2016	Food	Plants consumed raw (incl fruit, salad etc)									percentage/prevalence/abundance of AMR bacteria					n/a			E. faecalis, E. faecium and E. coli	Systematic review	https://www.food.gov.uk/sites/default/files/media/document/amr-systematic-review-final-report-2016.pdf
Database searches	Moore, J. E., Moore, P. J. A., Millar, B. C., Goldsmith, C. E., Loughrey, A., Rooney, P. J. Rao, J. R. 2010. The presence of antibiotic resistant bacteria along the River Lagan. Agricultural Water Management. 98. 217-221.	2010	Water	River									percentage/prevalence/abundance of AMR bacteria		phenotypic			site		River Lagan, N. Ireland	Mixed	Environmental monitoring	https://doi.org/10.1016/j.agwat.2010.09.001
Database searches	Moore, J. E., Rao, J. R. and Moore, P. J. A. 2010. Determination of total antibiotic resistance in waterborne bacteria in rivers and streams in Northern Ireland: Can antibiotic-resistant bacteria be an indicator of ecological change? Aquatic Ecology. 44. 349-358.	2010	Water	River	Water	Stream							percentage/prevalence/abundance of AMR bacteria		phenotypic			site		Rivers and streams in N. Ireland (Lower River Bann, River Moyola, Lissan Water, Lough Fea, Owenreagh River, Upper River Bann, River Kells, Unnamed streams)	Mixed	Environmental monitoring	https://doi.org/10.1007/s10452-009-9294-z
Database searches	Moore, J. E., Watabe, M., Millar, B. C., Loughrey, A., McCalmont, M., Goldsmith, C. G., Heaney, J. C. N., Buckley, T., Egan, C., McDowell, D. A., McMahon, M. A. S., Dooley, J. S. G., Xu, J. and Rooney, P. J. 2010. Screening of clinical, food, water and animal isolates for Escherichia coli for the presence of blaCTX-M extended spectrum beta-lactamase (ESBL) antibiotic resistance gene loci. Ulster …	2010	Food	Wild meat (incl animals, shellfish, fin fish, game)	Food	Plants consumed raw (incl fruit, salad etc)	Water	Groundwater	Water	Drinking water			percentage/prevalence/abundance of ARGs		PCR			site		Samples isolated by Environmental Health Officers throughout N. Ireland	E. coli	Environmental monitoring	https://www.ncbi.nlm.nih.gov/pmc/articles/PMC2993149/
Database searches	Moore, P. J. A., Rao, J. R., Millar, B. C., Goldsmith, C. E., Coulter, W. A. and Moore, J. E. 2013. Antimicrobial resistance to 14 antimicrobials in marine coastal waters around Northern Ireland: Use of the novel Relative Resistance Index as a marker of ecological status. Journal of Marine Research. 71. 389-398.	2013	Water	Coastal									percentage/prevalence/abundance of AMR bacteria		phenotypic			site		20 sites in N. Ireland	Mixed	Environmental monitoring	https://www.ingentaconnect.com/content/jmr/jmr/2013/00000071/00000006/art00001?crawler=true
Database searches	Nikolakopoulou, T.L., Egan, S., van Overbeek, L.S. et al. 2005. PCR Detection of Oxytetracycline Resistance Genes otr(A) and otr(B) in Tetracycline-Resistant Streptomycete Isolates from Diverse Habitats. Current Microbiology. 51. 211–216.	2005	Soil	Sludge	Soil	Soil (unspecified)							percentage/prevalence/abundance of ARGs		PCR	amplicon sequencing		site		Drotwichn, UK (sludge) and Costwolds, UK, soil fallow	Streptomyces and E. coli	Environmental monitoring	https://doi.org/10.1007/s00284-004-4430-4
Database searches	Patterson, A. J., Colangeli, R., Spigaglia, P. and Scott, K. P. 2007. Distribution of specific tetracycline and erythromycin resistance genes in environmental samples assessed by macroarray detection. Environmental Microbiology. 9(3). 703-715.	2007	Animal	Agricultural animal faeces (no exposure to antibiotics)	Soil	Agricultural soil	Soil	Garden soil					percentage/prevalence/abundance of ARGs	percentage/prevalence/abundance of AMR bacteria	Macroarray	phenotypic		site		Aberdeen, Scotland and Essex, England	Mixed	Environmental monitoring	https://doi.org/10.1111/j.1462-2920.2006.01190.x
Database searches	Raven, K. E., Ludden, C., Gouliouris, T., Blane, B., Naydenova, P., Brown, N. M., Parkhill, J. and Peacock, S. J. 2019. Genomic surveillance of Escherichia coli in municipal waastewater treatment plants as an indicator of clinically relevant pathogens and their resistance genes. Microbial Genomics. 5.	2019	Water	WWTP influent (domestic)	Water	WWTP effluent (domestic)	Water	WWTP influent (hospital)	Water	WWTP effluent (hospital)			percentage/prevalence/abundance of AMR bacteria	percentage/prevalence/abundance of ARGs	Genomic sequencing	phenotypic		site		20 wastewater treatment plants (both hospital and non-hospital) in the East of England	E. coli	Environmental monitoring	https://doi.org/10.1099/mgen.0.000267
Database searches	Rodríguez, D. C., Ahammad, Z. S., Peñuela, G. A. and Graham, D. W. 2020. Effect of β-lactamases associated to the resistance of β-lactam antibioticson the treatment of wastewater. Journal of Environmental Chemical Engineering. 8(102247).	2020	Water	WWTP (post primary sedimentation)									percentage/prevalence/abundance of ARGs		qPCR			n/a		Durham	Mixed	Environmental monitoring	https://doi.org/10.1016/j.jece.2018.03.006
Database searches	Rowe, W. 2015 Antimicrobial resistance gene monitoring in aquatic environments. University of Cambridge.	2015	Water	WWTP effluent (domestic)	Water	River	Water	WWTP effluent (agri/aqua)	Water	WWTP effluent (hospital)	Water	WWTP influent (domestic)	percentage/prevalence/abundance of ARGs		metagenomic			site		All sites around River Cam	Mixed	Environmental monitoring	https://doi.org/10.17863/CAM.16362
Database searches	Rowe, W. P. M., Baker-Austen, C., Verner-Jeffreys, D. W., Ryan, J. J., Micallef, C., Maskell, D. J. and Pearce, G. P. 2017. Overexpression of antibiotic resistance genes in hospital effluents over time. Journal of Antimicrobial Chemotherapy. 72. 1617-1623.	2017	Water	River	Water	WWTP effluent (hospital)	Water	WWTP effluent (agri/aqua)					percentage/prevalence/abundance of ARGs		metagenomic	metatranscriptomics		site	longitudinal	Hospital effluent, dairy farm effluent and river sample (River Cam, Cambridge)	Mixed	Environmental monitoring	https://doi.org/10.1093/jac/dkx017
Database searches	Rowe, W., Baker, K. S., Verner-Jeffreys, D., Baker-Austin, C., Ryan, J. J., Maskell, D., Pearce, G. 2015. Search Engine for Antimicrobial Resistance: A Cloud Compatible Pipeline and Web Interface for Rapidly Detecting Antimicrobial Resistance Genes Directly from Sequence Data. PLoS One. 10(7): e0133492.	2015	Water	WWTP effluent (domestic)	Water	WWTP effluent (agri/aqua)							percentage/prevalence/abundance of ARGs		metagenomic			site		Both WWTP (argicultural and domestic) are near Cambridge	Mixed	Environmental monitoring	https://doi.org/10.1371/journal.pone.0133492
Database searches	Rowe, W., Verner-Jeffreys, D. W., Baker-Austin, C., Ryan J. J., Maskell, D. J. and Pearce, G. P. 2016. Comparative metagenomics reveals a diverse range of antimicrobial resistance genes in effluent entering a river catchment. Water Science and Technology. 73(7). 1541-1549.	2016	Water	River	Water	WWTP effluent (domestic)	Water	WWTP effluent (agri/aqua)					percentage/prevalence/abundance of ARGs		metagenomic			site	longitudinal	Municipal effluent, dairy farm effluent and river sample (River Cam, Cambridge)	Mixed	Environmental monitoring	https://doi.org/10.2166/wst.2015.634
Database searches	Song, Y., Lopez, J. A. S., Xu, J., Zhu, Y., Thompson, I. P. and Huang, W. E. 2017. Raman-Deuterium Isotope Probing for in-situ identification of antimicrobial resistant bacteria in Thames River. Scientific Reports. 7(16648).	2017	Water	River									percentage/prevalence/abundance of AMR bacteria		phenotypic			n/a		River Thames	Mixed	Environmental monitoring	https://doi.org/10.1038/s41598-017-16898-x
Database searches	Stedt, J., Bonnedahl, J., Hernandez, J., Waldenström, McMahon, B. J., Tolf, C., Olsen, B. and Drobni, M. 2015. Carriage of CTX-M type extended spectrum β‑lactamases (ESBLs) in gulls across Europe. Acta Veterinaria Scandinavica. 57(74).	2015	Animal	Wild animal faeces									percentage/prevalence/abundance of AMR bacteria	percentage/prevalence/abundance of ARGs	phenotypic	qPCR		site		Central Bristol	Mixed	Environmental monitoring	https://doi.org/10.1186/s13028-015-0166-3
Database searches	Swift, B. M. C., Bennett, M., Waller, K. Dodd, C., Murray, A., Gomes, R. L., Humphreys, B., Hobman, J. L., Jones, M. A., Whitlock, S. E., Mitchell, L. J., Lennon, R. J. and Arnold, K. E. 2019. Anthropogenic environmental drivers of antimicrobial resistance in wildlife. Science of the Total Environment. 649. 12-20.	2019	Animal	Wild animal faeces									percentage/prevalence/abundance of AMR bacteria	percentage/prevalence/abundance of ARGs	phenotypic	PCR		site		East Midlands	E. coli	Environmental monitoring	https://doi.org/10.1016/j.scitotenv.2018.08.180
Database searches	Verner-Jeffreys, D. W., Brazier, T., Perez, R. Y., Ryder, D., Card, R. M., Welch, T. J., Hoare, R., Ngo, T., McLaren, N., Ellis, R., Baries, K. L., Feist, S. W., Rowe, W. M. P., Adams, A. and Thampson, K. D. 2017. Detection of the florfenicol resistance gene floR in Chryseobacterium isolates from rainbow trout. Exception to the general rule? FEMS Microbiology Ecology. 93. fix015.	2017	Food	Wild meat (incl animals, shellfish, fin fish, game)									percentage/prevalence/abundance of AMR bacteria		phenotypic			site	longitudinal	Only UK specified	Flavobacterium spp.	Environmental monitoring	https://doi.org/10.1093/femsec/fix015
Database searches	White, L., Hopkins, K. L., Meunier, D., Perry, C. L., Pike, R., Wilinson, P., Pickup, R. W., Cheesbrough, J. and Woodford, N. 2016. Carbapenemase-producing Enterobacteriaceae in hospital wastewater: a reservoir that may be unrelated to clinical isolates. Journal of Hospital Infection. 93. 145 - 151.	2016	Water	WWTP influent (hospital)									percentage/prevalence/abundance of AMR bacteria	percentage/prevalence/abundance of ARGs	phenotypic	PCR		n/a		Wastewater from Royal Preston Hospital	Carbapenemase-producing Entero-bacteriaceae	Environmental monitoring	https://doi.org/10.1016/j.jhin.2016.03.007
Database searches	Williams, N. J., Sherlock, C., Jones, T. R., Clough, H. E., Telfer, S. E., Begon, M., French, N., Hart, C. A. and Bennett, M. 2011. The prevalence of antimicrobial-resistant Escherichia coli in sympatric wild rodents varies by season and host. Journal of Applied Microbiology. 110. 962-970.	2011	Animal	Wild animal faeces									percentage/prevalence/abundance of AMR bacteria		phenotypic			longitudinal		Manor Wood and Rake Hey, NW England	E. coli	Environmental monitoring	https://pubmed.ncbi.nlm.nih.gov/21255210/
Database searches	Xie, W., McGrath, S. P., Su, J., Hirsch, P. R., Clark, I. M., Shen, Q., Zhu, Y. and Zhao, F. 2016. Long-term impact of field applications of sewage sludge on soil antibiotic resistome. Environmental Science and Technology. 50. 12602-12611.	2016	Soil	Sludge	Soil	Soil (unspecified)							percentage/prevalence/abundance of ARGs		qPCR			site		Woburn, Bedfordshire, UK	Mixed	Environmental monitoring	https://doi.org/10.1021/acs.est.6b02138
Database searches	Yousef, S. A. A. 2012. Isolation of MRSA from soils sampled adjacent to hospitals in Saudi Arabia and Sheffield UK. Biosciences Biotechnology Research Asia. 9 (2). 701-705.	2012	Soil	Soil (unspecified)									percentage/prevalence/abundance of AMR bacteria		phenotypic			site		Soil near Sheffield hospital (and hospital in Saudi Arabia)	MRSA	Environmental monitoring	http://dx.doi.org/10.13005/bbra/1054
Database searches	Zhang, L., Calvo-Bado, L., Murray, A. K., Amos, G. C. A., Hawkey, P. M., Wellington, E. M. and Gaze, W. H. 2019. Novel clinically relevant antibiotic resistance genes associated with sewage sludge and industrial waste streams revealed by functional metagenomic screening. Environment International. 132(105120).	2019	Soil	Sewage cake	Soil	Agricultural soil	Sediment	Reedbed sediment	Soil	Soil amended with sludge			percentage/prevalence/abundance of AMR bacteria	percentage/prevalence/abundance of ARGs	metagenomic	phenotypic		n/a		West Midlands	Mixed	Environmental monitoring	https://doi.org/10.1016/j.envint.2019.105120
Database searches	Zhao, Y., Cocerva, T., Cox, S., Tardif, S., Su, J., Zhu, Y. and Brandt, K. K. 2019. Evidence for co-selection of antibiotic resistance genes and mobile genetic elements in metal polluted urban soils. 656. 512 - 520.	2019	Soil	Soil (unspecified)									percentage/prevalence/abundance of ARGs	pecentage/prevalence/abundance of intI1/Class 1 integron	qPCR			site		Belfast	Mixed	Environmental monitoring	https://doi.org/10.1016/j.scitotenv.2018.11.372
